# Supplementary material for: Bioactive Assessment of MMA-Based Dental Materials: Molecular Docking and Network Topology Analysis of Stress-Regulated Survival, Apoptosis, and Mechanotransduction Pathways
Source: Curr Issues Mol Biol. 2026 Jun 17;48(6):630. doi: 10.3390/cimb48060630 (PMC13297651; doi:10.3390/cimb48060630)
Supplement: Supplementary file 1 [file cimb-48-00630-s001.zip]

Archive with 1 entries (1 files):
- cimb-4321633-supplementary.pdf
